# Supplementary material for: Functional evolution of the vitamin D and pregnane X receptors
Source: BMC Evol Biol. 2007 Nov 12;7:222. doi: 10.1186/1471-2148-7-222 (PMC2263054; doi:10.1186/1471-2148-7-222)
Supplement: Additional File 3 — Additional data for Xenopus laevis, zebrafish, and sea lamprey VDRs. [file 1471-2148-7-222-S3.xls]

## Sheet: Sheet1
Additional file 3: Additional data for Xenopus laevis, zebrafish, and sea lamprey VDRs.
Compound	Classification	Source	Effect on	Effect on	Effect on
		(BIOMOL numbers refer	Xenopus laevis	zebrafish	sea lamprey
		to Nuclear Receptor Ligand	VDR	VDR	VDR
		Library)
25-Hydroxyvitamin D3	Vitamin D receptor agonist	BIOMOL (#1)	See Table 1	See Table 1	See Table 1
All trans retinoic acid	Retinoid X receptor agonist	BIOMOL (#2)	No effect	No effect	No effect
9-cis Retinoic acid	Retinoic acid receptor agonist	BIOMOL (#3)	No effect	No effect	No effect
13-cis Retinoic acid	Retinoic acid receptor agonist	BIOMOL (#4)	No effect	No effect	No effect
4-Hydroxyphenylretinamide	Retinoic acid receptor agonist	BIOMOL (#5)	No effect	No effect	No effect
AM-580	Retinoic acid receptor agonist	BIOMOL (#6)	No effect	No effect	No effect
TTNPB	Retinoic acid receptor agonist	BIOMOL (#7)	No effect	No effect	No effect
Methoprene acid	Retinoid X receptor agonist	BIOMOL (#8)	No effect	No effect	No effect
WY-14643	Peroxisome proliferator-activated receptor agonist	BIOMOL (#9)	No effect	No effect	No effect
Ciglitazone	Peroxisome proliferator-activated receptor-gamma agonist	BIOMOL (#10)	No effect	No effect	No effect
Tetradecylthioacetic acid	Peroxisome proliferator-activated receptor agonist	BIOMOL (#11)	No effect	No effect	No effect
5,8,11,14-Eicosatetranoic acid	Peroxisome proliferator-activated receptor-alpha agonist	BIOMOL (#12)	No effect	No effect	No effect
6-Formylindolo [3,2-b] carbazole	Aryl hydroxycarbon receptor agonist	BIOMOL (#13)	See Table 1	See Table 1	See Table 1
Dindoylmethane	Aryl hydroxycarbon receptor agonist	BIOMOL (#14)	No effect	No effect	No effect
Acetyl-farnesyl-cysteine	Farnesoid	BIOMOL (#15)	No effect	No effect	No effect
S-Farnesyl-L-cysteine methyl ester	Farnesoid	BIOMOL (#16)	No effect	No effect	No effect
Acetyl-geranylgeranyl-cysteine	Farnesoid	BIOMOL (#17)	No effect	No effect	No effect
Acetyl-geranyl-cysteine	Farnesoid	BIOMOL (#18)	No effect	No effect	No effect
Farnesylthioacetic acid	Farnesoid	BIOMOL (#19)	No effect	No effect	No effect
Bezafibrate	Peroxisome proliferator-activated receptor-alpha agonist	BIOMOL (#20)	No effect	No effect	No effect
LY 171883	Peroxisome proliferator-activated receptor-gamma agonist	BIOMOL (#21)	No effect	No effect	No effect
15-Deoxy-D12,14-prostaglandin J2	Peroxisome proliferator-activated receptor-gamma agonist	BIOMOL (#22)	No effect	No effect	No effect
Troglitazone	Peroxisome proliferator-activated receptor-gamma agonist	BIOMOL (#23)	No effect	No effect	No effect
CITCO	Constitutive androstane receptor agonist	BIOMOL (#24)	No effect	No effect	No effect
Paxilline	Liver X receptor agonist	BIOMOL (#25)	No effect	No effect	No effect
24(S)-Hydroxycholesterol	Liver X receptor agonist	BIOMOL (#26)	No effect	No effect	No effect
24(S)-,25-Epoxycholesterol	Liver X receptor agonist	BIOMOL (#27)	No effect	No effect	No effect
Pregnenolone-16a-carbonitrile	Pregnane X receptor agonist	BIOMOL (#28)	No effect	No effect	No effect
Carbacyclin	Peroxisome proliferator-activated receptor-delta agonist	BIOMOL (#29)	No effect	No effect	No effect
Clofibric acid	Peroxisome proliferator-activated receptor-alpha agonist	BIOMOL (#30)	No effect	No effect	No effect
BADGE	Peroxisome proliferator-activated receptor-gamma agonist	BIOMOL (#31)	No effect	No effect	No effect
GW 9662	Peroxisome proliferator-activated receptor-gamma agonist	BIOMOL (#32)	No effect	No effect	No effect
Gemfibrozil	Peroxisome proliferator-activated receptor-alpha agonist	BIOMOL (#33)	No effect	No effect	No effect
GW 7647	Peroxisome proliferator-activated receptor-alpha agonist	BIOMOL (#34)	No effect	No effect	No effect
3,5-Diiodo-L-thyronine	Thyroid hormone receptor agonist	BIOMOL (#35)	No effect	No effect	No effect
3,5-Diiodo-L-tyroside dihydrate	Thyroid hormone receptor agonist	BIOMOL (#36)	No effect	No effect	No effect
all-trans-Retinol	Retinoid	BIOMOL (#37)	No effect	No effect	No effect
13-cis-Retinol	Retinoid	BIOMOL (#38)	No effect	No effect	No effect
Retinyl acetate	Retinoid	BIOMOL (#39)	No effect	No effect	No effect
3,5-Diiodo-4-hydroxyphenylpropionic acid	Thyroid hormone receptor agonist	BIOMOL (#40)	No effect	No effect	No effect
Cholic acid	Bile acid	BIOMOL (#41)	No effect	No effect	No effect
Deoxycholic acid	Bile acid	BIOMOL (#42)	No effect	No effect	No effect
Chenodeoxycholic acid	Bile acid	BIOMOL (#43)	No effect	No effect	No effect
Glycocholic acid hydrate	Bile acid	BIOMOL (#44)	No effect	No effect	No effect
Glycodeoxycholic acid monohydrate	Bile acid	BIOMOL (#45)	No effect	No effect	No effect
Taurocholic acid sodium salt	Bile acid	BIOMOL (#46)	No effect	No effect	No effect
Taurodeoxycholic acid sodium salt	Bile acid	BIOMOL (#47)	No effect	No effect	No effect
Rifampicin	Pregnane X receptor agonist	BIOMOL (#48)	No effect	No effect	No effect
Dexamethasone	Pregnane steroid	BIOMOL (#49)	No effect	No effect	No effect
Lithocholic acid	Bile acid	BIOMOL (#50)	See Table 1	See Table 1	See Table 1
5b-Pregnan-3,20-dione	Pregnane steroid	BIOMOL (#51)	No effect	No effect	No effect
Hyperforin	Pregnane X receptor agonist	BIOMOL (#52)	No effect	No effect	No effect
Farnesol	Farnesoid	BIOMOL (#53)	No effect	No effect	No effect
3a,5a-Androstenol	Androstane steroid	BIOMOL (#54)	No effect	No effect	No effect
3a,5a-Androstanol	Androstane steroid	BIOMOL (#55)	No effect	No effect	No effect
Z-Guggulsterone	Farnesoid X receptor antagonist	BIOMOL (#56)	No effect	No effect	No effect
TCPOBOP	Constitutive androstane receptor agonist	BIOMOL (#57)	No effect	No effect	No effect
N-Oleoylethanolamide	Peroxisome proliferator-activated receptor-alpha agonist	BIOMOL (#58)	No effect	No effect	No effect
LY 295427	Low density lipoprotein receptor up-regulator	BIOMOL (#59)	No effect	No effect	No effect
Geranygeraniol	Farnesoid	BIOMOL (#60)	No effect	No effect	No effect
6a-Fluorotestosterone	Androstane steroid	BIOMOL (#61)	No effect	No effect	No effect
Tamoxifen	Estrogen receptor antagonist	BIOMOL (#62)	No effect	No effect	No effect
Mifepristone	Progesterone receptor antagonist	BIOMOL (#63)	No effect	No effect	No effect
Estrone	Estrane steroid	BIOMOL (#64)	No effect	No effect	No effect
13(S)-Hydroxy-9Z,11E-octadecadienoic acid	Peroxisome proliferator-activated receptor-gamma agonist	BIOMOL (#65)	No effect	No effect	No effect
Cortisone	Pregnane steroid	BIOMOL (#66)	No effect	No effect	No effect
Progesterone	Pregnane steroid	BIOMOL (#67)	No effect	No effect	No effect
17b-Estradiol	Estrane steroid	BIOMOL (#68)	No effect	No effect	No effect
Pregnenolone	Pregnane steroid	BIOMOL (#69)	No effect	No effect	No effect
Androstenedione	Androstane steroid	BIOMOL (#70)	No effect	No effect	No effect
1a,25-Dihydroxyvitamin D3	Vitamin D receptor agonist	BIOMOL (#71)	See Table 1	See Table 1	See Table 1
Docosa-4Z,7Z,10Z,13Z,16Z,19Z-hexanoic acid	Retinoid X receptor agonist	BIOMOL (#72)	No effect	No effect	No effect
3-Methylcholanthrene	Aryl hydroxycarbon receptor agonist	BIOMOL (#73)	No effect	No effect	No effect
Aciretin	Retinoid	BIOMOL (#74)	No effect	No effect	No effect
Pioglitazone HCl	Peroxisome proliferator-activated receptor-gamma agonist	BIOMOL (#75)	No effect	No effect	No effect
4-Hydroxretinoic acid	Retinoid	BIOMOL (#76)	No effect	No effect	No effect
n-Propyl 4-hydroxybenzoate	Pregnane X receptor agonist (Xenopus laevis)	Sigma	No effect	No effect	No effect
n-Butyl 4-aminobenzoate	Pregnane X receptor agonist (Xenopus laevis)	Sigma	No effect	No effect	No effect
Nifedipine	Xenobiotic	Sigma	No effect	No effect	No effect
5a-Androstan-3a,17b-diol (dihydroandrosterone)	Androstane steroid	Steraloids	No effect	No effect	No effect
5a-Androstan-3,17-dione (androstanedione)	Androstane steroid	Steraloids	No effect	No effect	No effect
Androsterone	Androstane steroid	Steraloids	No effect	No effect	No effect
Dihydrotestosterone	Androstane steroid	Steraloids	No effect	No effect	No effect
Etiocholanolone	Androstane steroid	Steraloids	No effect	No effect	No effect
Testosterone	Androstane steroid	Steraloids	No effect	No effect	No effect
DHEA	Androstane steroid	Steraloids	No effect	No effect	No effect
5b-Cholan-3a,7a,12a,24-tetrol	Bile alcohol	Steraloids	No effect	No effect	No effect
Hyodeoxycholic acid (5b-Cholanic acid-3a,6a-diol)	Bile acid	Steraloids	No effect	No effect	No effect
Taurohyodeoxycholic acid	Bile acid	Steraloids	No effect	No effect	No effect
Murocholic acid (5b-Cholanic acid-3a,6b-diol)	Bile acid	Steraloids	No effect	No effect	No effect
Glycochenodeoxycholic acid	Bile acid	Sigma	No effect	No effect	No effect
Taurochenodeoxycholic acid	Bile acid	Sigma	No effect	No effect	No effect
Glycodeoxycholic acid	Bile acid	Steraloids	No effect	No effect	No effect
Glycolithocholic acid 3-sulfate	Bile acid	Steraloids	No effect	No effect	No effect
Taurolithocholic acid 3-sulfate	Bile acid	Steraloids	No effect	No effect	No effect
7,12-Diketolithocholic acid	Bile acid	Steraloids	No effect	No effect	No effect
7-Ketolithocholic acid	Bile acid	Steraloids	No effect	No effect	No effect
12-Ketolithocholic acid	Bile acid	Steraloids	No effect	No effect	No effect
w-Muricholic acid	Bile acid	Steraloids	No effect	No effect	No effect
a-Muricholic acid	Bile acid	Steraloids	No effect	No effect	No effect
b-Muricholic acid	Bile acid	Steraloids	No effect	No effect	No effect
5b-Cholan-3a,7a,12a-triol	Bile salt intermediate	Steraloids	No effect	No effect	No effect
Ecdysone	Ecdysone receptor agonist	Steraloids	No effect	No effect	No effect
Estriol	Estrane steroid	Steraloids	No effect	No effect	No effect
23-Nordeoxycholic acid	Bile acid	Steraloids	No effect	No effect	No effect
5b-Pregnan-3a,20a-diol	Pregnane steroid	Steraloids	No effect	No effect	No effect
Corticosterone	Pregnane steroid	Steraloids	No effect	No effect	No effect
Cortexolone (4-Pregnen-17,21-diol-3,20-dione)	Pregnane steroid	Steraloids	No effect	No effect	No effect
Aldosterone	Pregnane steroid	Steraloids	No effect	No effect	No effect
17-Hydroxyprogesterone	Pregnane steroid	Steraloids	No effect	No effect	No effect
Cortexone (4-Pregnen-21-ol-3,20-dione)	Pregnane steroid	Steraloids	No effect	No effect	No effect
Cortisol	Pregnane steroid	Steraloids	No effect	No effect	No effect
17-Hydroxypregnenolone	Pregnane steroid	Steraloids	No effect	No effect	No effect
Beta-carotene	Vitamin	EMD	No effect	No effect	No effect
Allocholic acid	Bile acid	Toronto Research Chemicals	No effect	No effect	No effect
Alpha-tocopherol	Vitamin E derivative	EMD	No effect	No effect	No effect
5b-Cholestan-3a,7a,12a,24,26,27-tetrol (5b-scymnol)	Bile alcohol	Lee Hagey	No effect	No effect	No effect
5b-scymnol 27-sulfate	Bile alcohol	Lee Hagey	No effect	No effect	No effect
5a-Cholestan-3a,7a,16a,27-tetrol (5a-myxinol)	Bile alcohol	Lee Hagey	No effect	No effect	No effect
5b-Androstan-3a,11b-17-one	Androstane steroid	Steraloids	No effect	No effect	No effect
Beta-tocopherol	Vitamin E derivative	EMD	No effect	No effect	No effect
16a-Hydroxyestrone	Estrane steroid	Steraloids	No effect	No effect	No effect
4-Methoxyestrone	Estrane steroid	Steraloids	No effect	No effect	No effect
Allopregnanolone (5a-pregnan-3a-ol-20-one)	Pregnane steroid	Steraloids	No effect	No effect	No effect
DHEA sulfate	Androstane steroid	Steraloids	No effect	No effect	No effect
Allopregnanolone (5a-pregnan-3a,20a-diol)	Pregnane steroid	Steraloids	No effect	No effect	No effect
Pregnanediol glucuronide	Pregnane steroid	Steraloids	No effect	No effect	No effect
Cortol	Pregnane steroid	Steraloids	No effect	No effect	No effect
Cortolone	Pregnane steroid	Steraloids	No effect	No effect	No effect
Tetrahydrocortisol	Pregnane steroid	Steraloids	No effect	No effect	No effect
Tetrahydrocortisone	Pregnane steroid	Steraloids	No effect	No effect	No effect
Retinol	Vitamin A derivative	Sigma	No effect	No effect	No effect
Epiandrosterone (5a-androstan-3b-ol-17-one)	Pregnane steroid	Steraloids	No effect	No effect	No effect
5b-Androstan-3a-ol-11,17-one	Pregnane steroid	Steraloids	No effect	No effect	No effect
7-Ketodeoxycholic acid	Bile acid	Steraloids	No effect	No effect	No effect
Estetrol	Estrane steroid	Steraloids	No effect	No effect	No effect
Epitestosterone	Androstane steroid	Steraloids	No effect	No effect	No effect
5a-Pregnan-3a,11b,21-triol-20-one	Pregnane steroid	Steraloids	No effect	No effect	No effect
Pregnenolone sulfate	Pregnane steroid	Steraloids	No effect	No effect	No effect
2-Hydroxyestrone	Estrane steroid	Steraloids	No effect	No effect	No effect
5b-Pregnan-3a-ol-20-one	Pregnane steroid	Steraloids	No effect	No effect	No effect
4-Androsten-17a-3-one glucosiduronate	Androstane steroid	Steraloids	No effect	No effect	No effect
4-Androsten-17a-ol-3-one sulfate	Androstane steroid	Steraloids	No effect	No effect	No effect
Estrone 3-sulfate	Estrane steroid	Steraloids	No effect	No effect	No effect
Estradiol 3-glucuronide	Estrane steroid	Steraloids	No effect	No effect	No effect
Estradiol 3-sulfate	Estrane steroid	Steraloids	No effect	No effect	No effect
Epitestosterone 17-glucuronide	Androstane steroid	Steraloids	No effect	No effect	No effect
Epitestosterone 17-sulfate	Androstane steroid	Steraloids	No effect	No effect	No effect
4-Pregnen-17,20b-diol-3-one sulfate	Pregnane steroid	Steraloids	No effect	No effect	No effect
Glycolithocholic acid 3-sulfate	Bile acid	Sigma	No effect	No effect	No effect
Taurolithocholic acid 3-sulfate	Bile acid	Sigma	No effect	No effect	No effect
Clotrimazole	Xenobiotic	Sigma	No effect	No effect	No effect
Reserpine	Xenobiotic	Sigma	No effect	No effect	No effect
5b-Pregnan-3a,20b,diol	Pregnane steroid	Steraloids	No effect	No effect	No effect
5a-Androstan-3b-ol	Androstane steroid	Steraloids	No effect	No effect	No effect
16,(5a)-Androsten-3b-ol	Androstane steroid	Steraloids	No effect	No effect	No effect
16,(5a)-Androsten-3-one	Androstane steroid	Steraloids	No effect	No effect	No effect
5b-Androstan-3b-ol	Androstane steroid	Steraloids	No effect	No effect	No effect
4,16-Androstadien-3-one	Androstane steroid	Steraloids	No effect	No effect	No effect
5,16-Androstadien-3b-ol	Androstane steroid	Steraloids	No effect	No effect	No effect
Ethinyl estradiol	Estrane steroid (synthetic)	Steraloids	No effect	No effect	No effect
Levonorgestrol	Progesterone receptor agonist	Steraloids	No effect	No effect	No effect
Norethindrone	Progesterone receptor agonist	Steraloids	No effect	No effect	No effect
Ketoconazole	Xenobiotic	Sigma	No effect	No effect	No effect
3-Ketolithocholic acid	Bile acid	Steraloids	No effect	No effect	No effect
Vitamin K2	Vitamin K derivative	Sigma	No effect	No effect	No effect
Vitamin K3	Vitamin K derivative	Sigma	No effect	No effect	No effect
Lanosterol	Cholesterol derivative	Steraloids	No effect	No effect	No effect
Lathosterol	Cholesterol derivative	Steraloids	No effect	No effect	No effect
Beta-sitosterol	Cholesterol derivative	Steraloids	No effect	No effect	No effect
Campesterol	Cholesterol derivative	Steraloids	No effect	No effect	No effect
Cholestanol sulfate (5a-cholestan-3b-ol sulfate)	Cholesterol derivative	Steraloids	No effect	No effect	No effect
Epicoprostanol sulfate (5b-cholestan-3a-ol sulfate)	Cholesterol derivative	Steraloids	No effect	No effect	No effect
Cholesteryl sulfate (5-cholesten-3b-ol)	Cholesterol derivative	Steraloids	No effect	No effect	No effect
Pregnanolone sulfate (5b-pregnan-3a-ol-20-one sulfate)	Pregnane steroid	Steraloids	No effect	No effect	No effect
5-Pregnen-3b,17-diol 3-sulfate	Pregnane steroid	Steraloids	No effect	No effect	No effect
Cycloartenol	Plant steroid	Steraloids	No effect	No effect	No effect
Phenobarbital	Constitutive androstane receptor agonist	Sigma	No effect	No effect	No effect
Acetaminophen	Xenobiotic	Sigma	No effect	No effect	No effect
Caffeine	Xenobiotic	Sigma	No effect	No effect	No effect
Chlorzoxazone	Xenobiotic	Sigma	No effect	No effect	No effect
Flurbiprofen	Xenobiotic	Sigma	No effect	No effect	No effect
Paclitaxel	Xenobiotic	Sigma	No effect	No effect	No effect
Mycophenolic acid	Xenobiotic	Sigma	No effect	No effect	No effect
Cyclosporine	Xenobiotic	Sigma	No effect	No effect	No effect
GW3965	Liver X receptor agonist	Sigma	No effect	No effect	No effect
SR12813	Pregnane X receptor agonist	Sigma	No effect	No effect	No effect
